# Supplementary material for: Increased FGF19 copy number is frequently detected in hepatocellular carcinoma with a complete response after sorafenib treatment
Source: Oncotarget. 2016 Jun 15;7(31):49091–8. doi: 10.18632/oncotarget.10077 (PMC5226492; doi:10.18632/oncotarget.10077)
Supplement: Supplementary file 2 [file oncotarget-07-49091-s002.xlsx]

## Sheet: Table S1
Table S1. Copy number alteration and mutation profile in FFPE specimens obtained from HCC patients.
Response	Case no.	Copy number alteration							Mutation profile
		FGFR1	FGFR2	FGFR3	FGFR4	FGF3	FGF4	FGF19	FGFR1	FGFR2	FGFR3	FGFR4
CR	CR1	2.20278	1.59166	2.99082	2.78534	2.36323	1.06495	4.01289	p.S602F
	CR2	1.74825	1.6944	2.29765	1.89661	2.3106	1.20386	3.49398
	CR3	1.96494	1.63078	2.71844	2.14584	2.25889	1.05625	4.01333
	CR4	0.795514	0.398737	1.36453	0.718132	4.08729	1.10513	8.9775
	CR5	1.17732	0.742915	3.07488	1.25859	2.37075	0.244885	7.86191
	CR6	1.45684	1.73072	3.17038	3.593	2.26503	1.67105	2.23349
PR	PR1	1.55678	1.5833	2.5792	1.32724	2.15101	0.734825	3.48743		p.M538I		p.G665E
	PR2	2.31394	1.60448	2.96633	1.80337	1.84798	1.12009	2.51718
	PR3	2.10573	1.30364	2.92574	1.84872	2.09956	1.04244	2.34252
	PR4	1.50858	1.84761	3.56415	2.16422	3.77651	2.68525	4.52471
SD	SD1	1.13388	1.19574	1.83136	1.72779	9.90139	5.99899	12.451
	SD2	1.3515	1.37248	2.33332	1.57245	2.14222	0.582378	4.37598
	SD3	1.97848	1.57399	2.41216	2.2381	2.41758	1.01038	3.47386
	SD4	0.893591	0.845186	1.42674	1.19574	1.31328	0.435816	2.22629
	SD5	1.60928	1.52446	2.40169	1.93568	2.40982	0.889267	3.56082			p.P129A
	SD6	1.12591	1.04291	2.32244	1.51131	2.09324	0.480926	4.81
	SD7	2.01248	1.28634	2.5839	2.16631	2.46953	0.834742	3.25293
	SD8	1.74061	1.28506	2.26826	1.58794	2.00398	0.494542	4.26271
	SD9	1.19789	0.703264	1.55549	1.36681	1.54147	0.450882	2.96936
	SD10	1.91582	1.34196	1.9298	1.56092	2.14036	0.852049	3.21524
	SD11	2.30676	1.93674	1.95651	2.18755	2.12114	1.38874	3.00459
	SD12	1.4422	1.678	2.22823	1.87535	2.38846	0.999263	3.91718
	SD13	2.11768	1.38923	2.45354	1.9899	2.2234	0.73788	3.81637
PD	PD1	1.27158	1.29235	2.8869	1.59091	2.28531	0.77535	3.51089		p.P804L
	PD2	1.34279	1.46815	2.64827	2.40125	2.28095	0.972607	3.22039
	PD3	2.41263	1.79274	2.22946	2.59458	2.87103	1.16096	3.00483
	PD4	1.52856	1.06075	2.25927	1.03636	1.63913	0.345456	4.80893
	PD5	1.16599	1.2981	1.67415	1.24327	1.47814	0.504537	3.34251
	PD6	1.18915	1.43005	2.08886	1.21515	2.50544	0.812477	2.98696
	PD7	0.971059	1.04847	1.44516	0.907455	1.75883	0.494291	2.96642
	PD8	2.38641	1.48927	2.22195	1.60424	2.4915	0.9918	3.94304			p.G548D
	PD9	1.97723	1.44588	2.48772	2.36055	2.2953	1.06555	3.55726
	PD10	1.73055	1.63623	1.54727	1.33041	2.15484	0.871304	3.82146
	PD11	2.35257	1.91787	1.82862	2.54229	2.96272	0.865438	3.33546
	PD12	1.85894	1.19015	2.21795	1.58962	2.10699	0.479019	4.18842
	PD13	2.28673	1.57782	2.42568	2.31746	2.53308	1.16341	3.20916
	PD14	1.72966	1.26206	1.659	1.84846	1.74937	0.996854	2.29778
	PD15	1.97502	1.1159	2.42699	1.99017	2.26202	1.00542	3.1343
	PD16	1.36821	1.44927	2.13091	1.73507	2.10738	0.817416	3.29842
	PD17	1.4054	1.20374	2.50761	1.65168	2.08129	0.81732	4.84961
	PD18	1.19531	1.16689	2.0202	1.69941	1.72351	0.637859	3.1286
	PD19	1.32247	1.01026	1.6726	2.04922	1.73345	0.548294	2.98005
	PD20	2.54766	1.36509	2.2333	2.09596	243.955	123.695	26.5663
	PD21	2.32072	1.96612	2.2213	2.42204	2.38623	1.43723	2.80222
	PD22	1.86778	1.31967	2.22878	1.66513	1.98474	0.719231	3.3663
